# Supplementary material for: Modeling and Analysis of Environmental Electromagnetic Interference in Multiple-Channel Neural Recording Systems for High Common-Mode Interference Rejection Performance
Source: Biosensors (Basel). 2024 Jul 15;14(7):343. doi: 10.3390/bios14070343 (PMC11275126; doi:10.3390/bios14070343)
Supplement: Supplementary file 1 [file biosensors-14-00343-s001.zip]

Archive with 1 entries (1 files):
- biosensors-3077256-supplementary.pdf
